# Supplementary material for: Exploring the Linkage Between Ruminal Microbial Communities on Postweaning and Finishing Diets and Their Relation to Residual Feed Intake in Beef Cattle
Source: Microorganisms. 2024 Nov 27;12(12):2437. doi: 10.3390/microorganisms12122437 (PMC11676184; doi:10.3390/microorganisms12122437)
Supplement: Supplementary file 1 [file microorganisms-12-02437-s001.zip]

Archive with 1 entries (1 files):
- SupplementaryTables_Manuscript_microorganisms_MDPI2024.xlsx
