# Supplementary material for: Exploring the Linkage Between Ruminal Microbial Communities on Postweaning and Finishing Diets and Their Relation to Residual Feed Intake in Beef Cattle
Source: Microorganisms. 2024 Nov 27;12(12):2437. doi: 10.3390/microorganisms12122437 (PMC11676184; doi:10.3390/microorganisms12122437)
Supplement: Supplementary file 1 [file microorganisms-12-02437-s001.zip › SupplementaryTables_Manuscript_microorganisms_MDPI2024.xlsx]

## Sheet: TableS1
Table S1: Mean number of sequence counts obtained by group
Group	Original Sequences	Post-QC analysis	Sequences in 50% of each group*	% discarded sequences
BPW	390601	151158	144283	36.9
SPW1	422261	161814	158466	37.5
SPW2	789401	289758	279730	35.4
SF1	587903	323271	233048	39.6
SF2	581440	251162	238888	41.1
*ASVs present in more than 50% of each group.

## Sheet: TableS2
Table S2: Ruminal sample pH at the extraction (at 37°C)
Test	BPW	SPW1	SPW2	SF1	SF2
Average Ruminal Sample pH	7.31	7.28	7.09	6.61	6.77
Desv.Std	0.42	0.21	0.29	0.37	0.23
Coefficient of Variation (%)	5.8	2.85	4.09	5.54	3.4

## Sheet: TableS3
Table S3: Percentage of ASVs taxonomically assigned at super-kingdom rank (Domain)
Taxa (Super kingdom Level)	BPW	SPW1	SPW2	SF1	SF2
ASV (unassigned)	33.6	45.3	39.7	46.2	48
Bacteria	54.2	46.1	54	39.7	37.3
Eukaryota	9.4	5.3	4.1	7.6	3.6
Archaea	0.2	0.4	0.2	4.9	0.5
Other_entries	2.5	2.9	2.1	1.6	10.5

## Sheet: TableS4
Table S4: Percentage of ASVs taxonomy assigned (removing unassigned ASVs)
Taxa (Super kingdom Level)	BPW	SPW1	SPW2	SF1	SF2
Bacteria	81.9	84.2	89.4	73.5	72.5
Eukaryota	13.9	9.6	6.9	14.3	7.2
Archaea	0.3	0.7	0.3	9.2	1
spKin_other_entries	3.8	5.5	3.5	3	19.3
